# Supplementary material for: Fibroblast Growth Factor-2 alone as an efficient inducer for differentiation of human bone marrow mesenchymal stem cells into dopaminergic neurons
Source: J Biomed Sci. 2014 Sep 24;21(1):83. doi: 10.1186/s12929-014-0083-1 (PMC4190371; doi:10.1186/s12929-014-0083-1)
Supplement: Additional file 3 — The video recordings for pre-and post- KCl stimulated cells from all induced and control groups. The change in fluorescence upon KCl stimulation is indicative of calcium efflux. They represent calcium efflux analysis for hBM MSC induced with FGF2. [file 12929_2014_83_MOESM3_ESM.zip]

Archive with 1 entries (1 files):
- 12929_2014_83_MOESM3_ESM.mpeg
