# Supplementary material for: Fibroblast Growth Factor-2 alone as an efficient inducer for differentiation of human bone marrow mesenchymal stem cells into dopaminergic neurons
Source: J Biomed Sci. 2014 Sep 24;21(1):83. doi: 10.1186/s12929-014-0083-1 (PMC4190371; doi:10.1186/s12929-014-0083-1)
Supplement: Additional file 6 — Shh+FGF8+ATRA. [file 12929_2014_83_MOESM6_ESM.zip]

Archive with 1 entries (1 files):
- 12929_2014_83_MOESM6_ESM.mpeg
